# Supplementary material for: Revealing the Immune Response of Sitona callosus Gyllenhal to Entomopathogenic Fungi Beauveria bassiana Infection Through Integrative Analyses of Transcriptomics and Metabolomics
Source: Insects. 2024 Nov 28;15(12):940. doi: 10.3390/insects15120940 (PMC11677578; doi:10.3390/insects15120940)
Supplement: Supplementary file 1 [file insects-15-00940-s001.zip]

Archive with 4 entries (4 files):
- Table S1. Quality control (Transcriptome data).xlsx
- Table S2. Statistics of gene length and quality of S. callosus.xlsx
- Table S3. Annotation of Unigene.xlsx
- Table S4. Co-expression pathways and the metabolites and genes involved.xlsx
