# Supplementary material for: Revealing the Immune Response of Sitona callosus Gyllenhal to Entomopathogenic Fungi Beauveria bassiana Infection Through Integrative Analyses of Transcriptomics and Metabolomics
Source: Insects. 2024 Nov 28;15(12):940. doi: 10.3390/insects15120940 (PMC11677578; doi:10.3390/insects15120940)
Supplement: Supplementary file 1 [file insects-15-00940-s001.zip › Table S1. Quality control (Transcriptome data).xlsx]

## Sheet: Sheet1
Table 1. Quality control
Sample	RawReads(M)	RawBases(G)	CleanReads(M)	CleanBases(G)	ValidBases(%)	Q30(%)	GC(%)
T48-1	51.71	7.37	48.82	6.95	94.42	97.06	39.03
T48-2	50.79	7.27	48.27	6.91	95.04	97.21	39.28
T48-3	51.02	7.31	48.46	6.94	94.98	97.06	39.52
T96-1	50.63	7.24	47.93	6.86	94.66	97.01	39.6
T96-2	51.49	7.4	49.01	7.04	95.19	97.04	38.96
T96-3	50.3	7.24	47.99	6.91	95.4	97.04	39.43
T144-1	50.49	7.28	48.31	6.97	95.68	96.86	39.02
T144-2	51.7	7.43	49.15	7.06	95.08	96.76	38.89
T144-3	51.11	7.34	48.67	6.99	95.22	96.91	39.01
cK-1	51.47	7.39	49.03	7.04	95.26	97.08	39.69
cK-2	51.1	7.33	48.57	6.96	95.05	96.9	39.66
cK-3	50.96	7.31	48.46	6.95	95.1	96.9	39.67
