# Supplementary material for: Revealing the Immune Response of Sitona callosus Gyllenhal to Entomopathogenic Fungi Beauveria bassiana Infection Through Integrative Analyses of Transcriptomics and Metabolomics
Source: Insects. 2024 Nov 28;15(12):940. doi: 10.3390/insects15120940 (PMC11677578; doi:10.3390/insects15120940)
Supplement: Supplementary file 1 [file insects-15-00940-s001.zip › Table S2. Statistics of gene length and quality of S. callosus.xlsx]

## Sheet: Sheet1
Table 2. Statistics of gene length and quality of S. callosus
Term	All	>=500bp	>=1000bp	N50	Total Length	Max Length	Min Length	Average Length
Unigene	57302	36324	16722	1238	54013478	24615	301	942.61
