# Supplementary material for: Revealing the Immune Response of Sitona callosus Gyllenhal to Entomopathogenic Fungi Beauveria bassiana Infection Through Integrative Analyses of Transcriptomics and Metabolomics
Source: Insects. 2024 Nov 28;15(12):940. doi: 10.3390/insects15120940 (PMC11677578; doi:10.3390/insects15120940)
Supplement: Supplementary file 1 [file insects-15-00940-s001.zip › Table S3. Annotation of Unigene.xlsx]

## Sheet: Sheet1
Table 3. Annotation of unigene
Anno_Database	Annotated_Number	300<=length<1000	length>=1000
NR	23626(41.23 %)	11808(20.61 %)	11818(20.62 %)
Swissprot	14908(26.02 %)	5968(10.41 %)	8940(15.60 %)
KEGG	7144(12.47 %)	3243(5.66 %)	3901(6.81 %)
KOG	13665(23.85 %)	5540(9.67 %)	8125(14.18 %)
eggNOG	19408(33.87 %)	8914(15.56 %)	10494(18.31 %)
GO	13832(24.14 %)	5553(9.69 %)	8279(14.45 %)
Pfam	15991(27.91 %)	6151(10.73 %)	9840(17.17 %)
