# Supplementary material for: Revealing the Immune Response of Sitona callosus Gyllenhal to Entomopathogenic Fungi Beauveria bassiana Infection Through Integrative Analyses of Transcriptomics and Metabolomics
Source: Insects. 2024 Nov 28;15(12):940. doi: 10.3390/insects15120940 (PMC11677578; doi:10.3390/insects15120940)
Supplement: Supplementary file 1 [file insects-15-00940-s001.zip › Table S4. Co-expression pathways and the metabolites and genes involved.xlsx]

## Sheet: Sheet2
Co-expression pathways and the metabolites and genes involved.
RNA_id	RNA_Term	RNA_Classification_level2	Met_Substances	Metabolites	RNA_gene name
ko04140	Autophagy - animal	Transport and catabolism	C00350	PE(16:0/18:0);PE(18:2(9Z;12Z)/18:4(6Z;9Z;12Z;15Z));PE(18:2(9Z;12Z)/P-18:0);PE(18:2(9Z;12Z)/18:0);PE(18:0/18:1(11Z));PE(14:1(9Z)/22:2(13Z;16Z));PE(22:1(13Z)/14:1(9Z));PE(14:0/20:2(11Z;14Z));PE(14:1(9Z)/18:0);PE(20:0/16:1(9Z));PE(14:0/20:4(5Z;8Z;11Z;14Z))	CTSL; LAMP1_2; CD107
ko00590	Arachidonic acid metabolism	Lipid metabolism	C00157	PC(14:0/22:4(7Z;10Z;13Z;16Z));PC(18:2(9Z;12Z)/18:4(6Z;9Z;12Z;15Z));PC(18:2(9Z;12Z)/18:3(6Z;9Z;12Z));PC(16:0/20:2(11Z;14Z));PC(20:1(11Z)/P-18:1(11Z));PC(18:3(6Z;9Z;12Z)/14:0);PC(20:3(5Z;8Z;11Z)/18:2(9Z;12Z));PC(20:4(5Z;8Z;11Z;14Z)/P-18:1(11Z));PC(15:0/20:5(5Z;8Z;11Z;14Z;17Z));PC(20:4(5Z;8Z;11Z;14Z)/P-16:0);PC(15:0/16:1(9Z));PC(16:0/18:1(11Z));PC(16:0/22:5(4Z;7Z;10Z;13Z;16Z));PC(14:0/18:2(9Z;12Z));…	CBR1;HPGDS
ko05204	Chemical carcinogenesis	Cancer: overview	C19567	4-Oxo-1-(3-Pyridyl)-1-Butanone	CBR1;HPGDS;GST, gst
ko00980	Metabolism of xenobiotics by cytochrome P450	Xenobiotics biodegradation and metabolism	C19567	4-Oxo-1-(3-Pyridyl)-1-Butanone	CBR1;HPGDS;GST, gst
ko00564	Glycerophospholipid metabolism	Lipid metabolism	C00157;C00350;C00670	PC(14:0/22:4(7Z;10Z;13Z;16Z));PC(18:2(9Z;12Z)/18:4(6Z;9Z;12Z;15Z));PC(18:2(9Z;12Z)/18:3(6Z;9Z;12Z));PC(16:0/20:2(11Z;14Z));PC(20:1(11Z)/P-18:1(11Z));PC(18:3(6Z;9Z;12Z)/14:0);PC(20:3(5Z;8Z;11Z)/18:2(9Z;12Z));PC(20:4(5Z;8Z;11Z;14Z)/P-18:1(11Z));PC(15:0/20:5(5Z;8Z;11Z;14Z;17Z));PC(20:4(5Z;8Z;11Z;14Z)/P-16:0);PC(15:0/16:1(9Z));PC(16:0/18:1(11Z));PC(16:0/22:5(4Z;7Z;10Z;13Z;16Z));PC(14:0/18:2(9Z;12Z));…	NTE, NRE
ko05130	Pathogenic Escherichia coli infection	Infectious disease: bacterial	C00350	PE(16:0/18:0);PE(18:2(9Z;12Z)/18:4(6Z;9Z;12Z;15Z));PE(18:2(9Z;12Z)/P-18:0);PE(18:2(9Z;12Z)/18:0);PE(18:0/18:1(11Z));PE(14:1(9Z)/22:2(13Z;16Z));PE(22:1(13Z)/14:1(9Z));PE(14:0/20:2(11Z;14Z));PE(14:1(9Z)/18:0);PE(20:0/16:1(9Z));PE(14:0/20:4(5Z;8Z;11Z;14Z))	ITGB1, CD29
ko04977	Vitamin digestion and absorption	Digestive system	C00153	Niacinamide	SCARB1
ko04212	Longevity regulating pathway - worm	Aging	C00153	Niacinamide	GST,gst;dnaK;HSPA9
ko00040	Pentose and glucuronate interconversions	Carbohydrate metabolism	C03033	Phenethylamine Glucuronide;Benzoyl Glucuronide (Benzoic Acid)	DCXR
ko00061	Fatty acid biosynthesis	Lipid metabolism	C00383	Malonic Acid;Glycineamideribotide	FASN;ACSL;fadD
ko00220	Arginine biosynthesis	Amino acid metabolism	C00049	L-Aspartic Acid	NOS1
ko04918	Thyroid hormone synthesis	Endocrine system	C00127	Oxidized Glutathione	PKA;CANX;HSPA5;BIP
ko00750	Vitamin B6 metabolism	Metabolism of cofactors and vitamins	C00314	Pyridoxine	PPOX
ko00260	Glycine, serine and threonine metabolism	Amino acid metabolism	C06231	Ectoine	GRHPR
ko00480	Glutathione metabolism	Metabolism of other amino acids	C00127	Oxidized Glutathione	GRHPR
